# Supplementary material for: Connexin26 Modulates the Radiosensitivity of Cutaneous Squamous Cell Carcinoma by Regulating the Activation of the MAPK/NF-κB Signaling Pathway
Source: Front Cell Dev Biol. 2021 Jul 5;9:672571. doi: 10.3389/fcell.2021.672571 (PMC8287175; doi:10.3389/fcell.2021.672571)
Supplement: Supplementary file 1 [file Data_Sheet_1.ZIP]

Archive with 61 entries (48 files):
- data/
- data/Cx26 in A431 cells and HaCaT cells/
- data/Cx26 in A431 cells and HaCaT cells/A   actin.jpg
- data/Cx26 in A431 cells and HaCaT cells/A cx26.jpg
- data/Cx26 in A431 cells and HaCaT cells/B   Cx26.jpg
- data/Cx26 in A431 cells and HaCaT cells/B actin.jpg
- data/Cx26 in A431 cells and HaCaT cells/C  Cx26.jpg
- data/Cx26 in A431 cells and HaCaT cells/C actin.jpg
- data/Cx26 in A431 cells and HaCaT cells/Cx26ú¿WBú¬A431&HaCaT.xlsx
- data/Knockout identification of Cx26/
- data/Knockout identification of Cx26/actin.jpg
- data/Knockout identification of Cx26/cx26.jpg
- data/Knockout identification of Cx26/knocking-out.xlsx
- data/Radiation sensitivity in A431 and HaCaT/
- data/Radiation sensitivity in A431 and HaCaT/Micronuclei formation Assay/
- data/Radiation sensitivity in A431 and HaCaT/Micronuclei formation Assay/Micronucleus.xlsx
- data/Radiation sensitivity in A431 and HaCaT/Proliferation Assay/
- data/Radiation sensitivity in A431 and HaCaT/Proliferation Assay/A431 6-24 h.xlsx
- data/Radiation sensitivity in A431 and HaCaT/Proliferation Assay/HaCaT 6-24h.xlsx
- data/Radiation sensitivity in A431,A431vector and A431Cx26-/
- data/Radiation sensitivity in A431,A431vector and A431Cx26-/CCK-8/
- data/Radiation sensitivity in A431,A431vector and A431Cx26-/CCK-8/CCK8-24h.xls
- data/Radiation sensitivity in A431,A431vector and A431Cx26-/CCK-8/CCK8-6h.xls
- data/Radiation sensitivity in A431,A431vector and A431Cx26-/Micronuclei formation Assay/
- data/Radiation sensitivity in A431,A431vector and A431Cx26-/Micronuclei formation Assay/A431 Cx26-.xls
- data/Radiation sensitivity in A431,A431vector and A431Cx26-/Micronuclei formation Assay/A431.xlsx
- data/Radiation sensitivity in A431,A431vector and A431Cx26-/Micronuclei formation Assay/A431vector.xlsx
- data/Radiation sensitivity in A431,A431vector and A431Cx26-/Proliferation Assay/
- data/Radiation sensitivity in A431,A431vector and A431Cx26-/Proliferation Assay/A431 6-24h.xls
- data/Radiation sensitivity in A431,A431vector and A431Cx26-/Proliferation Assay/A431Cx26- 6-24h.xls
- data/Radiation sensitivity in A431,A431vector and A431Cx26-/Proliferation Assay/A431vector 6-24h.xls
- data/WB p-ERK/
- data/WB p-ERK/A actin.jpg
- data/WB p-ERK/A ERK.jpg
- data/WB p-ERK/A p-ERK.jpg
- data/WB p-ERK/B Actin.jpg
- data/WB p-ERK/B ERK.jpg
- data/WB p-ERK/B p-ERK.jpg
- data/WB p-ERK/C Actin.jpg
- data/WB p-ERK/C ERK.jpg
- data/WB p-ERK/C p-ERK.jpg
- data/WB p-ERK/P-ERK&ERK.xlsx
- data/WB p-p38/
- data/WB p-p38/A Actin.jpg
- data/WB p-p38/A p-p38.jpg
- data/WB p-p38/A p38.jpg
- data/WB p-p38/B  Actin.jpg
- data/WB p-p38/B  p-p38.jpg
- data/WB p-p38/B p38.jpg
- data/WB p-p38/C  Actin.jpg
- data/WB p-p38/C p-p38.jpg
- data/WB p-p38/C p38.jpg
- data/WB p-p38/p-p38&p38.xlsx
- data/WB p65/
- data/WB p65/A  actin.jpg
- data/WB p65/A  p65.jpg
- data/WB p65/B  actin.jpg
- data/WB p65/B p65.jpg
- data/WB p65/C  actin.jpg
- data/WB p65/C p65.jpg
- data/WB p65/P65.xls
