# Supplementary material for: Connexin26 Modulates the Radiosensitivity of Cutaneous Squamous Cell Carcinoma by Regulating the Activation of the MAPK/NF-κB Signaling Pathway
Source: Front Cell Dev Biol. 2021 Jul 5;9:672571. doi: 10.3389/fcell.2021.672571 (PMC8287175; doi:10.3389/fcell.2021.672571)
Supplement: Supplementary file 1 [file Data_Sheet_1.ZIP › data/Cx26 in A431 cells and HaCaT cells/Cx26ú¿WBú¬A431&HaCaT.xlsx]

## Sheet: Sheet1
A
	Cx26	Average	Cx26 normalized	β-actin	Average	Actin normalized	Cx26/β-actin
Hacat	6596		1.11683	29905		1.13092	0.987539
	5004	5906	0.847274	23036	26443	0.871157	0.972585	0.999393
	6118		1.0359	26388		0.99792	1.03805
A431	8568		1.45073	28307		1.07049	1.3552
	10682		1.80867	32307		1.22176	1.48038	1.52881
	12923		2.18811	33047		1.24974	1.75085
B
	Cx26		Cx26 normalized	β-actin		Actin normalized	Cx26/β-actin
Hacat	11419		1.24643	30918		0.994468	1.25337
	7324	9161.33	0.799447	31046	31090	0.998585	0.80058	1.00049
	8741		0.954119	31306		1.00695	0.947536
A431	13303		1.45208	30509		0.981312	1.47973
	15526		1.69473	31595		1.01624	1.66764	1.62962
	15589		1.70161	30378		0.977099	1.74149
C
	Cx26		Cx26 normalized	β-actin		Actin normalized	Cx26/β-actin
Hacat	30359		1.46048	32902		1.16989	1.24839
	19309	20787	0.928898	32902	28124	1.16989	0.794004	0.989091
	12693		0.610622	18568		0.660219	0.924878
A431	28434		1.36787	22741		0.808598	1.69166
	24427		1.17511	14244		0.506471	2.32019	1.74909
	25520		1.22769	27948		0.993742	1.23542
