# Supplementary material for: Connexin26 Modulates the Radiosensitivity of Cutaneous Squamous Cell Carcinoma by Regulating the Activation of the MAPK/NF-κB Signaling Pathway
Source: Front Cell Dev Biol. 2021 Jul 5;9:672571. doi: 10.3389/fcell.2021.672571 (PMC8287175; doi:10.3389/fcell.2021.672571)
Supplement: Supplementary file 1 [file Data_Sheet_1.ZIP › data/Knockout identification of Cx26/knocking-out.xlsx]

## Sheet: Sheet1
A	A431			A431 vector			A431 Cx26-/-
Cx26	26804	29154	21292	15290	8847	13862	1919	1817	1353
β-actin	16946	18412	13282	16129	20449	18459	11594	8130	8250
	1.58173	1.58342	1.60307	0.947982	0.432637	0.750962	0.165517	0.223493	0.164
	1	1.00107	1.01349	0.599332	0.273522	0.474772	0.104643	0.141297	0.103684
