# Supplementary material for: Connexin26 Modulates the Radiosensitivity of Cutaneous Squamous Cell Carcinoma by Regulating the Activation of the MAPK/NF-κB Signaling Pathway
Source: Front Cell Dev Biol. 2021 Jul 5;9:672571. doi: 10.3389/fcell.2021.672571 (PMC8287175; doi:10.3389/fcell.2021.672571)
Supplement: Supplementary file 1 [file Data_Sheet_1.ZIP › data/Radiation sensitivity in A431 and HaCaT/Micronuclei formation Assay/Micronucleus.xlsx]

## Sheet: Sheet1
HaCaT 6h								HaCaT 24h
dose	Dual-core cells	Micronucleus cells						dose	Dual-core cells	Micronucleus cells
0	930	4						0	1000	7
	637	5							954	8
	722	5							834	5
1	1000	24						1	721	13
	928	30							789	16
	847	28							803	11
2	1000	93						2	718	49
	1000	94							690	52
	910	95							749	57
3	985	198						3	495	89
	820	169							563	77
	1000	217							514	65
5	1000	332						5	987	178
	1000	302							929	196
	953	287							906	212
HaCaT 6h								HaCaT 24h
dose	Dual-core cells	Micronucleus cells						dose	Dual-core cells	Micronucleus cells
0	1000	7						0	705	4
	1000	6							829	6
	1000	5							1000	5
1	915	27						1	1000	14
	1000	26							937	19
	1000	27							934	20
2	1000	97						2	1000	64
	1000	92							864	61
	1000	96							659	58
3	975	173						3	887	127
	1000	225							1000	138
	1000	187							753	116
5	1000	328						5	1000	233
	1000	297							943	173
	1000	344							1000	249
HaCaT 6h								HaCaT 24h
dose	Dual-core cells	Micronucleus cells						dose	Dual-core cells	Micronucleus cells
0	932	5						0	705	6
	1000	5							829	2
	1000	6							1000	4
1	934	19						1	1000	17
	1000	22							973	18
	1000	21							945	15
2	1000	107						2	1000	86
	1000	109							864	72
	989	102							649	53
3	1000	217						3	885	123
	1000	229							1000	119
	875	155							754	93
5	852	283						5	1000	197
	944	311							964	182
	1000	358							1000	229
A431 6h							A431 24h
Dose	Dual-core cells	Micronucleus cells					Dose	Dual-core cells	Micronucleus cells
0	1000	57					0	1000	68
	1000	61	58.3333					1000	54	59
	1000	57						1000	55
1	1000	79					1	1000	92
	1000	86	85.3333					1000	81	83.3333
	1000	91						1000	77
2	1000	103					2	1000	121
	1000	118	105.667					1000	114	114.667
	1000	96						1000	109
3	1000	243					3	1000	213
	1000	255	245					1000	207	206.667
	1000	237						1000	200
5	1000	378					5	1000	291
	1000	371	372.667					1000	304	300.333
	1000	369						1000	306
A431 6h							A431 24h
Dose	Dual-core cells	Micronucleus cells					Dose	Dual-core cells	Micronucleus cells
0	1000	55					0	1000	63
	1000	64	62					1000	68	63.3333
	1000	67						1000	59
1	1000	88					1	1000	76
	1000	72	78.3333					1000	75	78.3333
	1000	75						1000	84
2	1000	111					2	1000	126
	1000	97	104.333					1000	111	111.333
	1000	105						1000	97
3	1000	230					3	1000	212
	1000	252	241					1000	203	206.667
	1000	241						1000	205
5	1000	382					5	1000	286
	1000	377	378.333					1000	295	293.667
	1000	376						1000	300
A431 6h							A431 24h
Dose	Dual-core cells	Micronucleus cells					Dose	Dual-core cells	Micronucleus cells
0	1000	49					0	1000	53
	1000	65	57.6667					1000	59	58
	1000	59						1000	62
1	1000	74					1	1000	73
	1000	81	74.6667					1000	78	72
	1000	69						1000	65
2	1000	113					2	1000	108
	1000	126	126					1000	119	117.667
	1000	139						1000	126
3	1000	238					3	1000	224
	1000	217	224.667					1000	215	212.667
	1000	219						1000	199
5	1000	382					5	1000	289
	1000	373	384.333					1000	274	291.333
	1000	398						1000	311
