# Supplementary material for: Connexin26 Modulates the Radiosensitivity of Cutaneous Squamous Cell Carcinoma by Regulating the Activation of the MAPK/NF-κB Signaling Pathway
Source: Front Cell Dev Biol. 2021 Jul 5;9:672571. doi: 10.3389/fcell.2021.672571 (PMC8287175; doi:10.3389/fcell.2021.672571)
Supplement: Supplementary file 1 [file Data_Sheet_1.ZIP › data/Radiation sensitivity in A431 and HaCaT/Proliferation Assay/A431 6-24 h.xlsx]

## Sheet: Sheet1
6h A431												6h A431												6h A431
dose				Actual planting quantity	Number of implanted cells	Growth rate			Average	standard deviation		dose				Actual planting quantity	Number of implanted cells	Growth rate			Average	standard deviation		dose				Actual planting quantity	Number of implanted cells	Growth rate			Average	standard deviation
0	115	108	113	112	300	1.02679	0.964286	1.00893	1	0.0321924		0	101	99	95	98.3333	300	1.02712	1.00678	0.966102	1	0.0310683		0	101	93	95	96.3333	300	1.04844	0.965398	0.986159	1	0.043218
1	87	92	89	112	300	0.776786	0.821429	0.794643	0.797619	0.0224697		1	83	80	84	98.3333	300	0.844068	0.813559	0.854237	0.837288	0.0211695		1	80	83	79	96.3333	300	0.83045	0.861592	0.820069	0.83737	0.021609
2	105	106	108	186.667	500	0.5625	0.567857	0.578571	0.569643	0.00818317		2	103	112	104	163.889	500	0.628475	0.68339	0.634576	0.648814	0.0300989		2	104	109	99	160.556	500	0.647751	0.678893	0.616609	0.647751	0.0311419
3	105	108	99	373.333	1000	0.28125	0.289286	0.265179	0.278571	0.0122748		3	100	125	129	327.778	1000	0.305085	0.381356	0.393559	0.36	0.0479478		3	130	135	125	321.111	1000	0.404844	0.420415	0.389273	0.404844	0.0155709
5	57	54	59	373.333	1000	0.152679	0.144643	0.158036	0.151786	0.00674092		5	40	51	68	327.778	1000	0.122034	0.155593	0.207458	0.161695	0.0430375		5	68	69	71	321.111	1000	0.211765	0.214879	0.221107	0.215917	0.004757
24h A431												24h A431												24h A431
dose				Actual planting quantity	Number of implanted cells	Growth rate			Average	standard deviation		dose				Actual planting quantity	Number of implanted cells	Growth rate			Average	standard deviation		dose				Actual planting quantity	Number of implanted cells	Growth rate			Average	standard deviation
0	101	98	96	98.3333	300	1.02712	0.99661	0.976271	1	0.0255927		0	106	105	104	105	300	1.00952	1	0.990476	1	0.00952381		0	98	94	92	94.6667	300	1.03521	0.992958	0.971831	1	0.0322717
1	85	89	84	98.3333	300	0.864407	0.905085	0.854237	0.874576	0.0269059		1	98	90	97	105	300	0.933333	0.857143	0.92381	0.904762	0.0415133		1	89	73	78	94.6667	300	0.940141	0.771127	0.823944	0.84507	0.086465
2	112	104	107	163.889	500	0.68339	0.634576	0.652881	0.656949	0.0246597		2	107	104	98	175	500	0.611429	0.594286	0.56	0.588571	0.0261861		2	104	90	100	157.778	500	0.659155	0.570423	0.633803	0.621127	0.0457042
3	108	110	104	327.778	1000	0.329492	0.335593	0.317288	0.327458	0.00932049		3	100	103	99	350	1000	0.285714	0.294286	0.282857	0.287619	0.00594762		3	102	98	111	315.556	1000	0.323239	0.310563	0.351761	0.328521	0.0211003
5	66	60	58	327.778	1000	0.201356	0.183051	0.176949	0.187119	0.0127017		5	61	60	55	350	1000	0.174286	0.171429	0.157143	0.167619	0.00918443		5	58	52	55	315.556	1000	0.183803	0.164789	0.174296	0.174296	0.00950704
