# Supplementary material for: Connexin26 Modulates the Radiosensitivity of Cutaneous Squamous Cell Carcinoma by Regulating the Activation of the MAPK/NF-κB Signaling Pathway
Source: Front Cell Dev Biol. 2021 Jul 5;9:672571. doi: 10.3389/fcell.2021.672571 (PMC8287175; doi:10.3389/fcell.2021.672571)
Supplement: Supplementary file 1 [file Data_Sheet_1.ZIP › data/Radiation sensitivity in A431 and HaCaT/Proliferation Assay/HaCaT 6-24h.xlsx]

## Sheet: Sheet1
												HaCaT 6h
				HaCaT 6h																				HaCaT 6h
dose	6h			Actual planting quantity	Number of implanted cells	Growth rate			Average	standard deviation		dose	6h			Actual planting quantity	Number of implanted cells	Growth rate			Average	standard deviation		dose	6h			Actual planting quantity	Number of implanted cells	Growth rate			Average	standard deviation
0	94	98	100	97.3333	300	0.965753	1.00685	1.0274	1	0.0313875		0	96	111		104	300	0.923077	1.06731		0.995192	0.101987		0	100	101		101	300	0.990099	1		0.99505	0.00700106
1	78	79	80	97.3333	300	0.80137	0.811644	0.821918	0.811644	0.010274		1	89	85		104	300	0.855769	0.817308		0.836538	0.0271964		1	85	82		101	300	0.841584	0.811881		0.826733	0.0210032
2	99	97	101	162.222	500	0.610274	0.597945	0.622603	0.610274	0.0123288		2	113	107		173.333	500	0.651923	0.617308		0.634615	0.0244768		2	101	108	106	168.333	500	0.6	0.641584	0.629703	0.623762	0.0214191
3	110	116	119	324.444	1000	0.339041	0.357534	0.366781	0.354452	0.0141244		3	158	151	152	346.667	1000	0.455769	0.435577	0.438462	0.443269	0.010921		3	138	199	166	336.667	1000	0.409901	0.591089	0.493069	0.49802	0.0906954
5	74	70	79	324.444	1000	0.228082	0.215753	0.243493	0.22911	0.0138984		5	83	79		346.667	1000	0.239423	0.227885		0.233654	0.00815892		5	85	82		336.667	1000	0.252475	0.243564		0.24802	0.00630095
HaCaT 24h												HaCaT 24h												HaCaT 24h
dose				Actual planting quantity	Number of implanted cells	Growth rate			Average	standard deviation		dose	24H			Actual planting quantity	Number of implanted cells	Growth rate			Average	standard deviation		dose	24h			Actual planting quantity	Number of implanted cells	Growth rate			Average	standard deviation
0	99	97	102	99.3333	300	0.996644	0.97651	1.02685	1	0.025335		0	101	100	95	98.6667	300	1.02365	1.01351	0.962838	1	0.0325799		0	94	96	99	96.3333	300	0.975779	0.99654	1.02768	1	0.026124
1	98	97	91	99.3333	300	0.986577	0.97651	0.916107	0.959732	0.0381135		1	85	79	81	98.6667	300	0.861486	0.800676	0.820946	0.827703	0.0309633		1	80	81	78	96.3333	300	0.83045	0.84083	0.809689	0.82699	0.0158567
2	114	113	108	165.556	500	0.688591	0.68255	0.652349	0.674497	0.0194167		2	121	109	118	164.444	500	0.735811	0.662838	0.717568	0.705405	0.0379763		2	101	112	101	160.556	500	0.629066	0.697578	0.629066	0.651903	0.0395555
3	144	149	150	331.111	1000	0.434899	0.45	0.45302	0.445973	0.00970837		3	131	128	122	328.889	1000	0.398311	0.389189	0.370946	0.386149	0.0139335		3	128	134	130	321.111	1000	0.398616	0.417301	0.404844	0.40692	0.009514
5	83	85	80	331.111	1000	0.250671	0.256711	0.241611	0.249664	0.0076005		5	79	71	84	328.889	1000	0.240203	0.215878	0.255405	0.237162	0.0199382		5	70	82	75	321.111	1000	0.217993	0.255363	0.233564	0.23564	0.0187714
