# Supplementary material for: Connexin26 Modulates the Radiosensitivity of Cutaneous Squamous Cell Carcinoma by Regulating the Activation of the MAPK/NF-κB Signaling Pathway
Source: Front Cell Dev Biol. 2021 Jul 5;9:672571. doi: 10.3389/fcell.2021.672571 (PMC8287175; doi:10.3389/fcell.2021.672571)
Supplement: Supplementary file 1 [file Data_Sheet_1.ZIP › data/Radiation sensitivity in A431,A431vector and A431Cx26-/CCK-8/CCK8-24h.xls]

## Sheet: Sheet1
	24H 0Gy
A431	0.8804	0.9415	0.7931	0.7647	0.8103	0.7966	0.8055	0.7811	0.8306
Vector	0.8942	0.7534	0.9524	0.5633	0.8645	0..7524	0.7851	0.8045	0.7952
A431Cx26-/-	0.9056	0.8423	0.7628	0.8103	0.8924	0.888	0.7432	0.8735	0.7489
	24H 1Gy
A431	0.7024	0.6548	0.7650	0.8245	0.6328	0.7019	0.7852	0.7413	0.6854
Vector	0.752	0.6954	0.8512	0.7596	0.9541	0.851	0.7413	0.6598	0.7022
A431Cx26-/-	0.8631	0.9795	0.9365	0.9547	0.8647	0.85	0.7512	0.8941	0.942
	24H 2Gy
A431	0.6536	0.5592	0.5948	0.7026	0.6841	0.6973	0.6943	0.7021	0.7047
Vector	0.6582	0.6029	0.5239	0.6419	0.5378	0.6611	0.5539	0.5714	0.7021
A431Cx26-/-	0.7953	0.7759	0.7639	0.7515	0.6862	0.6064	0.6954	0.6315	0.7296
	24H 3Gy
A431	0.6052	0.5231	0.5891	0.5674	0.5698	0.4852	0.6321	006780	0.6529
Vector	0.6619	0.7484	0.5750	0.5099	0.571	0.6009	0.4192	0.4236	0.3095
A431Cx26-/-	0.7529	0.7012	0.5962	0.6847	0.6324	0.6028	0.7426	0.7236	0.7114
	24H 5Gy
A431	0.5214	0.5321	0.4956	0.4025	0.4875	0.5129	0.5012	0.4713	0.4657
Vector	0.5917	0.5232	0.4557	0.5276	0.4129	0.4025	0.3621	0.3954	0.4505
A431Cx26-/-	0.6861	0.6031	0.6541	0.5876	0.7069	0.6031	0.6687	0.5249	0.5637
