# Supplementary material for: Connexin26 Modulates the Radiosensitivity of Cutaneous Squamous Cell Carcinoma by Regulating the Activation of the MAPK/NF-κB Signaling Pathway
Source: Front Cell Dev Biol. 2021 Jul 5;9:672571. doi: 10.3389/fcell.2021.672571 (PMC8287175; doi:10.3389/fcell.2021.672571)
Supplement: Supplementary file 1 [file Data_Sheet_1.ZIP › data/Radiation sensitivity in A431,A431vector and A431Cx26-/CCK-8/CCK8-6h.xls]

## Sheet: Sheet1
	0Gy	1Gy	2Gy	3Gy	5Gy
A431	0.7512	0.6385	0.5821	0.5039	0.3824
	0.8216	0.6963	0.4673	0.4063	0.3612
	0.8056	0.654	0.6064	0.4901	0.3687
	0Gy	1Gy	2Gy	3Gy	5Gy
A431vector	0.8147	0.6584	0.5371	0.4512	0.4021
	0.7964	0.7292	0.5318	0.4635	0.3953
	0.7715	0.6254	0.4951	0.4754	0.4129
	0Gy	1Gy	2Gy	3Gy	5Gy
A431Cx26-/-	0.9612	0.7287	0.7203	0.6282	0.593
	0.8045	0.7646	0.7226	0.6039	0.601
	0.8514	0.7548	0.725	0.6057	0.58
			A431 平均值	标准差	Vctor 平均值	标准差	AN- 平均值	标准差
			0.7784	0.0384666	0.7942	0.0216839	0.82795	0.0331633
			0.67515	0.0299106	0.671	0.0530347	0.749367	0.0185565
			0.551933	0.0742948	0.521333	0.0228728	0.722633	0.00235018
			0.466767	0.0528183	0.463367	0.0121006	0.61605	0.0171827
			0.370767	0.01075	0.403433	0.00887543	0.591333	0.0105987
