# Supplementary material for: Connexin26 Modulates the Radiosensitivity of Cutaneous Squamous Cell Carcinoma by Regulating the Activation of the MAPK/NF-κB Signaling Pathway
Source: Front Cell Dev Biol. 2021 Jul 5;9:672571. doi: 10.3389/fcell.2021.672571 (PMC8287175; doi:10.3389/fcell.2021.672571)
Supplement: Supplementary file 1 [file Data_Sheet_1.ZIP › data/Radiation sensitivity in A431,A431vector and A431Cx26-/Micronuclei formation Assay/A431 Cx26-.xls]

## Sheet: Sheet1
A431 N- 6h							A431 N- 24h
dose	Dual-core cells	Micronucleus cells	Average				dose	Dual-core cells	Micronucleus cells	Average
0	1000	52					0	1000	37
	1000	58	51.6667					1000	42	37.3333
	1000	45						1000	33
1	1000	43					1	1000	26
	1000	60	50					1000	41	34
	1000	47						1000	35
2	1000	75					2	1000	74
	1000	69	75.6667					1000	66	75
	1000	83						1000	85
3	1000	113					3	1000	88
	1000	120	122.333					1000	84	81.6667
	1000	134						1000	73
5	1000	159					5	1000	129
	1000	142	149.667					1000	141	128.667
	1000	148						1000	116
A431 N- 6h							A431 N- 24h
dose	Dual-core cells	Micronucleus cells	Average				dose	Dual-core cells	Micronucleus cells	Average
0	1000	44					0	1000	28
	1000	37	47.3333					1000	41	35.6667
	1000	61						1000	38
1	1000	47					1	1000	34
	1000	55	45.3333					1000	20	28.6667
	1000	34						1000	32
2	1000	63					2	1000	68
	1000	79	71					1000	60	61
	1000	71						1000	55
3	1000	116					3	1000	98
	1000	131	124					1000	84	87.3333
	1000	125						1000	80
5	1000	171					5	1000	103
	1000	183	177					1000	116	118
	1000	177						1000	135
A431 N- 6h							A431 N- 24h
dose	Dual-core cells	Micronucleus cells	Average				dose	Dual-core cells	Micronucleus cells	Average
0	1000	40					0	1000	45
	1000	52	46.3333					1000	56	44
	1000	47						1000	31
1	1000	31					1	1000	55
	1000	62	44					1000	34	39.3333
	1000	39						1000	29
2	1000	81					2	1000	61
	1000	88	81					1000	57	57
	1000	74						1000	53
3	1000	101					3	1000	103
	1000	128	114.333					1000	89	96
	1000	114						1000	96
5	1000	162					5	1000	125
	1000	181	167					1000	133	134.667
	1000	158						1000	146
