# Supplementary material for: Connexin26 Modulates the Radiosensitivity of Cutaneous Squamous Cell Carcinoma by Regulating the Activation of the MAPK/NF-κB Signaling Pathway
Source: Front Cell Dev Biol. 2021 Jul 5;9:672571. doi: 10.3389/fcell.2021.672571 (PMC8287175; doi:10.3389/fcell.2021.672571)
Supplement: Supplementary file 1 [file Data_Sheet_1.ZIP › data/Radiation sensitivity in A431,A431vector and A431Cx26-/Micronuclei formation Assay/A431.xlsx]

## Sheet: Sheet1
A431 6h							A431 24h
dose	Dual-core cells	Micronucleus cells	Average				dose	Dual-core cells	Micronucleus cells	Average
0	1000	59					0	1000	50
	1000	55	57.3333					1000	49	54
	1000	58						1000	63
1	1000	58					1	1000	61
	1000	85	68.3333					1000	60	66.3333
	1000	62						1000	78
2	1000	103					2	1000	96
	1000	93	100					1000	113	98.6667
	1000	104						1000	87
3	1000	241					3	1000	175
	1000	209	225					1000	171	188.333
	1000	225						1000	219
5	1000	366					5	1000	294
	1000	350	364.667					1000	287	306
	1000	378						1000	337
A431 6h							A431 24h
dose	Dual-core cells	Micronucleus cells	Average				dose	Dual-core cells	Micronucleus cells	Average
0	1000	60					0	1000	49
	1000	55	54.6667					1000	57	56.6667
	1000	49						1000	64
1	1000	81					1	1000	71
	1000	72	69					1000	70	73
	1000	54						1000	78
2	1000	78					2	1000	92
	1000	84	115.333					1000	107	104.667
	1000	184						1000	115
3	1000	210					3	1000	198
	1000	285	244.667					1000	179	193.667
	1000	239						1000	204
5	1000	324					5	1000	321
	1000	389	362.333					1000	316	328.667
	1000	374						1000	349
A431 6h							A431 24h
dose	Dual-core cells	Micronucleus cells	Average				dose	Dual-core cells	Micronucleus cells	Average
0	1000	52					0	1000	45
	1000	45	49					1000	48	47.6667
	1000	50						1000	50
1	1000	61					1	1000	65
	1000	62	58.3333					1000	64	64.3333
	1000	52						1000	64
2	1000	110					2	1000	101
	1000	110	105					1000	91	99.3333
	1000	95						1000	106
3	1000	210					3	1000	188
	1000	232	230.333					1000	201	195
	1000	249						1000	196
5	1000	382					5	1000	332
	1000	391	383.667					1000	301	310.333
	1000	378						1000	298
