# Supplementary material for: Connexin26 Modulates the Radiosensitivity of Cutaneous Squamous Cell Carcinoma by Regulating the Activation of the MAPK/NF-κB Signaling Pathway
Source: Front Cell Dev Biol. 2021 Jul 5;9:672571. doi: 10.3389/fcell.2021.672571 (PMC8287175; doi:10.3389/fcell.2021.672571)
Supplement: Supplementary file 1 [file Data_Sheet_1.ZIP › data/Radiation sensitivity in A431,A431vector and A431Cx26-/Micronuclei formation Assay/A431vector.xlsx]

## Sheet: Sheet1
Vector 6h									Vector 24h
dose	Dual-core cells	Micronucleus cells	Average						dose	Dual-core cells	Micronucleus cells	Average
0	1000	69							0	1000	45
	1000	60	65.6667							1000	48	48.3333
	1000	68								1000	52
1	1000	56							1	1000	71
	1000	65	60.3333							1000	60	63
	1000	60								1000	58
2	1000	111							2	1000	85
	1000	100	101.333							1000	101	94.3333
	1000	93								1000	97
3	1000	201							3	1000	195
	1000	219	218							1000	203	191.333
	1000	234								1000	176
5	1000	381							5	1000	281
	1000	370	371.333							1000	299	301.333
	1000	363								1000	324
Vector 6h									Vector 24h
dose	Dual-core cells	Micronucleus cells	Average						dose	Dual-core cells	Micronucleus cells	Average
0	1000	50							0	1000	69
	1000	59	59.3333							1000	47	57.3333
	1000	69								1000	56
1	1000	77							1	1000	80
	1000	71	72.3333							1000	67	74
	1000	69								1000	75
2	1000	87							2	1000	82
	1000	98	120							1000	101	96
	1000	175								1000	105
3	1000	230							3	1000	178
	1000	277	250.333							1000	192	184.333
	1000	244								1000	183
5	1000	384							5	1000	299
	1000	369	370.333							1000	316	305.333
	1000	358								1000	301
Vector 6h									Vector 24h
dose	Dual-core cells	Micronucleus cells	Average						dose	Dual-core cells	Micronucleus cells	Average
0	1000	42							0	1000	53
	1000	57	53							1000	44	52.3333
	1000	60								1000	60
1	1000	71							1	1000	56
	1000	65	65.3333							1000	74	66.6667
	1000	60								1000	70
2	1000	91							2	1000	89
	1000	108	98.6667							1000	101	101.667
	1000	97								1000	115
3	1000	197							3	1000	158
	1000	254	228							1000	179	173
	1000	233								1000	182
5	1000	371							5	1000	309
	1000	350	361							1000	263	282.667
	1000	362								1000	276
