# Supplementary material for: Connexin26 Modulates the Radiosensitivity of Cutaneous Squamous Cell Carcinoma by Regulating the Activation of the MAPK/NF-κB Signaling Pathway
Source: Front Cell Dev Biol. 2021 Jul 5;9:672571. doi: 10.3389/fcell.2021.672571 (PMC8287175; doi:10.3389/fcell.2021.672571)
Supplement: Supplementary file 1 [file Data_Sheet_1.ZIP › data/Radiation sensitivity in A431,A431vector and A431Cx26-/Proliferation Assay/A431 6-24h.xls]

## Sheet: Sheet1
6 h A431												6h A431												6h A431
dose				Actual Implant Cells	Number of implanted cells	Growth rate			Average	standard deviation		dose				Actual Implant Cells	Number of implanted cells	Growth rate			Average	standard deviation		dose				Actual Implant Cells	Number of implanted cells	Growth rate			Average	standard deviation
0	154	161	168	161	300	0.956522	1	1.04348	1	0.0434783		0	141	125	138	134.667	300	1.04703	0.928218	1.02475	1	0.0631552		0	114	125	131	123.333	300	0.924324	1.01351	1.06216	1	0.0699055
1	142	139	131	161	300	0.881988	0.863354	0.813665	0.853002	0.0353183		1	122	116	121	134.667	300	0.905941	0.861386	0.898515	0.888614	0.0238704		1	129	134	99	123.333	300	1.04595	1.08649	0.802703	0.978378	0.153484
2	128	116	112	268.333	500	0.477019	0.432298	0.417391	0.442236	0.031031		2	108	117	94	224.444	500	0.481188	0.521287	0.418812	0.473762	0.0516396		2	104	109	99	205.556	500	0.505946	0.53027	0.481622	0.505946	0.0243243
3	139	115	124	536.667	1000	0.259006	0.214286	0.231056	0.234783	0.022592		3	134	132	109	448.889	1000	0.298515	0.294059	0.242822	0.278465	0.0309485		3	120	115	95	411.111	1000	0.291892	0.27973	0.231081	0.267568	0.0321781
5	56	60	67	536.667	1000	0.104348	0.111801	0.124845	0.113665	0.0103747		5	57	56	62	448.889	1000	0.12698	0.124752	0.138119	0.12995	0.00716113		5	68	69	71	411.111	1000	0.165405	0.167838	0.172703	0.168649	0.0037156
24 h A431												24h A431												24h A431
dose				Actual Implant Cells	Number of implanted cells	Growth rate			Average	standard deviation		dose				Actual Implant Cells	Number of implanted cells	Growth rate			Average	standard deviation		dose				Actual Implant Cells	Number of implanted cells	Growth rate			Average	standard deviation
0	152	150	146	149.333	300	1.01786	1.00446	0.977679	1	0.0204579		0	142	164	150	152	300	0.934211	1.07895	0.986842	1	0.0732601		0	138	134	132	134.667	300	1.02475	0.99505	0.980198	1	0.022686
1	140	139	144	149.333	300	0.9375	0.930804	0.964286	0.944196	0.0177171		1	128	119	134	152	300	0.842105	0.782895	0.881579	0.835526	0.04967		1	139	103	118	134.667	300	1.03218	0.764851	0.876238	0.891089	0.134281
2	147	164	177	248.889	500	0.590625	0.658929	0.711161	0.653571	0.0604462		2	153	147	138	253.333	500	0.603947	0.580263	0.544737	0.576316	0.029802		2	162	157	140	224.444	500	0.721782	0.699505	0.623762	0.681683	0.0513827
3	158	170	146	497.778	1000	0.317411	0.341518	0.293304	0.317411	0.0241071		3	160	151	146	506.667	1000	0.315789	0.298026	0.288158	0.300658	0.0140025		3	122	148	117	448.889	1000	0.271782	0.329703	0.260644	0.287376	0.0370767
5	75	70	76	497.778	1000	0.15067	0.140625	0.152679	0.147991	0.0064578		5	60	62	62	506.667	1000	0.118421	0.122368	0.122368	0.121053	0.00227901		5	78	82	84	448.889	1000	0.173762	0.182673	0.187129	0.181188	0.00680581
