# Supplementary material for: Connexin26 Modulates the Radiosensitivity of Cutaneous Squamous Cell Carcinoma by Regulating the Activation of the MAPK/NF-κB Signaling Pathway
Source: Front Cell Dev Biol. 2021 Jul 5;9:672571. doi: 10.3389/fcell.2021.672571 (PMC8287175; doi:10.3389/fcell.2021.672571)
Supplement: Supplementary file 1 [file Data_Sheet_1.ZIP › data/Radiation sensitivity in A431,A431vector and A431Cx26-/Proliferation Assay/A431Cx26- 6-24h.xls]

## Sheet: Sheet1
6h A431Cx26-/-												6h A431Cx26-/-												6h A431Cx26-/-
dose				Actual Implant Cells	Number of implanted cells	Growth rate			Average	standard deviation		dose				Actual Implant Cells	Number of implanted cells	Growth rate			Average	standard deviation		dose				Actual Implant Cells	Number of implanted cells	Growth rate			Average	standard deviation
0	168	171	158	165.667	300	1.01408	1.03219	0.953722	1	0.0410877		0	174	165	168	169	300	1.02959	0.976331	0.994083	1	0.0271158		0	164	152	153	156.333	300	1.04904	0.972281	0.978678	1	0.0425906
1	153	144	151	165.667	300	0.923541	0.869215	0.911469	0.901408	0.0285261		1	142	142	152	169	300	0.840237	0.840237	0.899408	0.859961	0.0341627		1	128	134	128	156.333	300	0.818763	0.857143	0.818763	0.831557	0.0221584
2	212	226	193	276.111	500	0.767807	0.818511	0.698994	0.761771	0.0599868		2	199	186	184	281.667	500	0.706509	0.660355	0.653254	0.673373	0.0289155		2	174	189	199	260.556	500	0.667804	0.725373	0.763753	0.718977	0.0482932
3	213	237	254	552.222	1000	0.385714	0.429175	0.45996	0.42495	0.0373027		3	214	205	198	563.333	1000	0.379882	0.363905	0.351479	0.365089	0.0142381		3	214	215	195	521.111	1000	0.410661	0.41258	0.3742	0.399147	0.0216258
5	222	230	197	552.222	1000	0.402012	0.416499	0.35674	0.391751	0.0311728		5	183	179	172	563.333	1000	0.324852	0.317751	0.305325	0.315976	0.00988361		5	168	179	171	521.111	1000	0.322388	0.343497	0.328145	0.331343	0.0109118
24h A431Cx26-/-												24h A431Cx26-/-												24h A431Cx26-/-
dose				Actual Implant Cells	Number of implanted cells	Growth rate			Average	standard deviation		dose				Actual Implant Cells	Number of implanted cells	Growth rate			Average	standard deviation		dose				Actual Implant Cells	Number of implanted cells	Growth rate			Average	standard deviation
0	162	160	154	158.667	300	1.02101	1.0084	0.970588	1	0.0262395		0	156	150	164	156.667	300	0.995745	0.957447	1.04681	1	0.0448326		0	138	144	142	141.333	300	0.976415	1.01887	1.00472	1	0.0216159
1	139	149	154	158.667	300	0.87605	0.939076	0.970588	0.928571	0.0481363		1	138	129	134	156.667	300	0.880851	0.823404	0.855319	0.853191	0.0287824		1	129	133	128	141.333	300	0.912736	0.941038	0.90566	0.919811	0.0187199
2	204	231	197	264.444	500	0.771429	0.873529	0.744958	0.796639	0.0678919		2	173	184	187	261.111	500	0.662553	0.704681	0.71617	0.694468	0.0282298		2	173	167	170	235.556	500	0.734434	0.708962	0.721698	0.721698	0.0127358
3	237	225	231	528.889	1000	0.448109	0.42542	0.436765	0.436765	0.0113445		3	199	215	216	522.222	1000	0.381064	0.411702	0.413617	0.402128	0.0182669		3	202	188	197	471.111	1000	0.428774	0.399057	0.41816	0.41533	0.0150593
5	178	183	182	528.889	1000	0.336555	0.346008	0.344118	0.342227	0.00500247		5	200	191	192	522.222	1000	0.382979	0.365745	0.36766	0.372128	0.00944595		5	178	184	182	471.111	1000	0.37783	0.390566	0.386321	0.384906	0.00648478
