# Supplementary material for: Connexin26 Modulates the Radiosensitivity of Cutaneous Squamous Cell Carcinoma by Regulating the Activation of the MAPK/NF-κB Signaling Pathway
Source: Front Cell Dev Biol. 2021 Jul 5;9:672571. doi: 10.3389/fcell.2021.672571 (PMC8287175; doi:10.3389/fcell.2021.672571)
Supplement: Supplementary file 1 [file Data_Sheet_1.ZIP › data/Radiation sensitivity in A431,A431vector and A431Cx26-/Proliferation Assay/A431vector 6-24h.xls]

## Sheet: Sheet1
6h Vector															6h Vector													6h Vector
dose				Actual Implant Cells	Number of implanted cells	Growth rate			Average	standard deviation					dose				Actual Implant Cells	Number of implanted cells	Growth rate			Average	standard deviation			dose				Actual Implant Cells	Number of implanted cells	Growth rate			Average	standard deviation
0	174	169	193	178.667	300	0.973881	0.945896	1.08022	1	0.070871					0	166	159	145	156.667	300	1.05957	1.01489	0.925532	1	0.0682511			0	157	149	140	148.667	300	1.05605	1.00224	0.941704	1	0.0572079
1	167	182	178	178.667	300	0.934701	1.01866	0.996269	0.983209	0.0434746					1	133	153	147	156.667	300	0.848936	0.976596	0.938298	0.921277	0.0655098			1	145	123	137	148.667	300	0.975336	0.827354	0.921525	0.908072	0.0749027
2	155	164	183	297.778	500	0.520522	0.550746	0.614552	0.56194	0.048004					2	164	173	138	261.111	500	0.628085	0.662553	0.528511	0.606383	0.0696067			2	174	139	142	247.778	500	0.702242	0.560987	0.573094	0.612108	0.0782932
3	135	148	127	595.556	1000	0.226679	0.248507	0.213246	0.229478	0.0177964					3	113	125	128	522.222	1000	0.216383	0.239362	0.245106	0.233617	0.015199			3	104	103	123	495.556	1000	0.209865	0.207848	0.248206	0.221973	0.022741
5	47	64	69	595.556	1000	0.0789179	0.107463	0.115858	0.100746	0.0193644					5	70	61	58	522.222	1000	0.134043	0.116809	0.111064	0.120638	0.0119585			5	68	69	71	495.556	1000	0.13722	0.139238	0.143274	0.13991	0.00308245
24h Vector															24h Vector													24h Vector
dose				Actual Implant Cells	Number of implanted cells	Growth rate			Average	standard deviation					dose				Actual Implant Cells	Number of implanted cells	Growth rate			Average	standard deviation			dose				Actual Implant Cells	Number of implanted cells	Growth rate			Average	standard deviation
0	162	151	166	159.667	300	1.01461	0.94572	1.03967	1	0.0486479					0	142	135	120	132.333	300	1.07305	1.02015	0.906801	1	0.0849356			0	136	144	132	137.333	300	0.990291	1.04854	0.961165	1	0.044491
1	137	124	126	159.667	300	0.858038	0.776618	0.789144	0.807933	0.0438413					1	137	125	113	132.333	300	1.03526	0.944584	0.853904	0.944584	0.0906801			1	158	143	148	137.333	300	1.15049	1.04126	1.07767	1.08981	0.0556138
2	172	164	165	266.111	500	0.646347	0.616284	0.620042	0.627557	0.01638					2	167	154	151	220.556	500	0.757179	0.698237	0.684635	0.71335	0.0385613			2	184	170	167	228.889	500	0.803883	0.742718	0.729612	0.758738	0.0396427
3	130	133	147	532.222	1000	0.244259	0.249896	0.2762	0.256785	0.0170488					3	120	123	129	441.111	1000	0.27204	0.278841	0.292443	0.281108	0.0103887			3	126	128	121	457.778	1000	0.275243	0.279612	0.26432	0.273058	0.0078762
5	75	80	78	532.222	1000	0.140919	0.150313	0.146555	0.145929	0.0047285					5	81	72	85	441.111	1000	0.183627	0.163224	0.192695	0.179849	0.0150944			5	51	62	65	457.778	1000	0.111408	0.135437	0.14199	0.129612	0.0161019
