# Supplementary material for: Connexin26 Modulates the Radiosensitivity of Cutaneous Squamous Cell Carcinoma by Regulating the Activation of the MAPK/NF-κB Signaling Pathway
Source: Front Cell Dev Biol. 2021 Jul 5;9:672571. doi: 10.3389/fcell.2021.672571 (PMC8287175; doi:10.3389/fcell.2021.672571)
Supplement: Supplementary file 1 [file Data_Sheet_1.ZIP › data/WB p-ERK/P-ERK&ERK.xlsx]

## Sheet: Sheet1
	A431				A431 vector				A431Cx26-/-
A	0Gy	2Gy	3Gy	5Gy	0Gy	2Gy	3Gy	5Gy	0Gy	2Gy	3Gy	5Gy
P-ERK	3641	22711	23615	15212	2991	19791	21362	12350	2927	5435	7984	2110
ERK	15231	19850	21014	14950	14078	16740	23202	11799	8054	10684	8310	6676
actin	20473	23813	24422	23517	25362	26921	23119	22533	23148	20673	21021	17626
actin normalized	1	1.16314	1.19289	1.14868	1.2388	1.31495	1.12924	1.10062	1.13066	1.00977	1.02677	0.860939
ERK/Actin	0.743955	0.833578	0.860454	0.63571	0.555082	0.621819	1.00359	0.523632	0.347935	0.516809	0.395319	0.378759
ERK/Actin normalized	0.743955	0.716661	0.72132	0.553425	0.44808	0.472884	0.888728	0.475761	0.307727	0.51181	0.385013	0.439937
P-ERK/ERK	0.239052	1.14413	1.12377	1.01753	0.212459	1.18226	0.920696	1.0467	0.363422	0.508705	0.96077	0.316058
P-ERK/ERK normalized	0.239052	0.983656	0.942062	0.885818	0.171504	0.899089	0.815322	0.951008	0.321425	0.503783	0.935724	0.367108
	A431				A431 vector				A431Cx26-/-
B	0Gy	2Gy	3Gy	5Gy	0Gy	2Gy	3Gy	5Gy	0Gy	2Gy	3Gy	5Gy
P-ERK	1498	24100	25807	22780	1520	21368	25757	18749	6433	6090	15315	5591
ERK	11800	22366	27804	20616	11797	15133	27097	21249	15179	14361	21519	19051
actin	10744	16472	22026	16450	17333	15637	15795	19292	16764	16852	16961	19182
actin normalized	1	1.53313	2.05007	1.53109	1.61327	1.45542	1.47012	1.79561	1.56031	1.5685	1.57865	1.78537
ERK/Actin	1.09829	1.35782	1.26233	1.25325	0.680609	0.967769	1.71554	1.10144	0.905452	0.852184	1.26873	0.993171
ERK/Actin normalized	1.09829	0.885649	0.615747	0.818538	0.421881	0.664943	1.16694	0.613409	0.580302	0.54331	0.803684	0.556283
P-ERK/ERK	0.126949	1.07753	0.928176	1.10497	0.128846	1.41201	0.950548	0.882347	0.423809	0.424065	0.711697	0.293475
P-ERK/ERK normalized	0.126949	0.702827	0.452752	0.721688	0.0798664	0.970178	0.646577	0.491392	0.271618	0.270363	0.450827	0.164378
	A431				A431 vector				A431Cx26-/-
C	0Gy	2Gy	3Gy	5Gy	0Gy	2Gy	3Gy	5Gy	0Gy	2Gy	3Gy	5Gy
P-ERK	5126	25332	16914	17254	6223	17378	11418	13177	4662	3709	5778	7709
ERK	6738	22373	17012	20438	15784	26401	18126	25069	13729	8944	10287	7353
actin	13372	15701	22429	21661	24277	29029	25387	21145	25082	20172	18202	16270
actin normalized	1	1.17417	1.67731	1.61988	1.81551	2.17088	1.89852	1.58129	1.87571	1.50853	1.3612	1.21672
ERK/Actin	0.503889	1.42494	0.758482	0.943539	0.650163	0.90947	0.713987	1.18558	0.547365	0.443387	0.565158	0.451936
ERK/Actin normalized	0.503889	1.21357	0.452201	0.582476	0.358116	0.418941	0.376076	0.749753	0.291817	0.293921	0.41519	0.371438
P-ERK/ERK	0.76076	1.13226	0.994239	0.844212	0.39426	0.658233	0.629924	0.525629	0.339573	0.414691	0.56168	1.04842
P-ERK/ERK normalized	0.76076	0.964305	0.592758	0.521158	0.217162	0.30321	0.331797	0.332406	0.181037	0.274899	0.412635	0.861673
