# Supplementary material for: Connexin26 Modulates the Radiosensitivity of Cutaneous Squamous Cell Carcinoma by Regulating the Activation of the MAPK/NF-κB Signaling Pathway
Source: Front Cell Dev Biol. 2021 Jul 5;9:672571. doi: 10.3389/fcell.2021.672571 (PMC8287175; doi:10.3389/fcell.2021.672571)
Supplement: Supplementary file 1 [file Data_Sheet_1.ZIP › data/WB p-p38/p-p38&p38.xlsx]

## Sheet: Sheet1
A	A431				A431vector				A431Cx26-/-
	0Gy	2Gy	3Gy	5Gy	0Gy	2Gy	3Gy	5Gy	0Gy	2Gy	3Gy	5Gy
p-p38	6177	9545	16765	24258	9036	12478	16678	24079	6248	9652	9152	9676
p38	13982	18041	18347	19629	21967	18248	21529	18585	16230	18324	16750	15816
Actin	20674	20691	20997	21985	22235	18889	16347	14456	19479	18960	16585	19655
Actin normalized	1	1.00082	1.01562	1.06341	1.07551	0.91366	0.790703	0.699236	0.942198	0.917094	0.802215	0.950711
p-p38/p38	0.441782	0.529073	0.913773	1.23582	0.411344	0.683801	0.774676	1.29561	0.384966	0.526741	0.546388	0.611786
normalized	0.441782	0.528638	0.899717	1.16213	0.382466	0.74842	0.97973	1.8529	0.408583	0.574359	0.681099	0.643503
	0.282057	0.434578	0.59633	1.36619	0.337821	0.730907	1.03531	1.51217	0.311442	0.337018	0.248371	0.257155
	0.309094	0.505461	0.725458	0.934183	0.391989	0.495756	0.755083	0.771333	0.565144	0.608049	0.757876	0.759497
B	A431				A431vector				A431Cx26-/-
	0Gy	2Gy	3Gy	5Gy	0Gy	2Gy	3Gy	5Gy	0Gy	2Gy	3Gy	5Gy
p-p38	5288	8274	14416	20692	6499	10880	18610	24797	7264	7190	7397	4505
p38	18748	18619	22215	15371	18400	15352	17370	16814	21116	18993	23509	17581
Actin	19454	19893	21170	19169	20340	18863	20132	18973	21488	21852	24645	19385
Actin normalized	1	1.02257	1.08821	0.98535	1.04554	0.969621	1.03485	0.975275	1.10455	1.12327	1.26683	0.996453
p-p38/p38	0.282057	0.444385	0.648931	1.34617	0.353207	0.708702	1.07139	1.47478	0.344005	0.378561	0.314645	0.256243
normalized	0.282057	0.434578	0.59633	1.36619	0.337821	0.730907	1.03531	1.51217	0.311442	0.337018	0.248371	0.257155
C	A431				A431vector				A431Cx26-/-
	0Gy	2Gy	3Gy	5Gy	0Gy	2Gy	3Gy	5Gy	0Gy	2Gy	3Gy	5Gy
p-p38	5428	9545	14390	24180	8424	10288	16699	16001	9870	10177	10990	8053
p38	17561	16637	19699	24769	19877	18325	19684	18989	18484	17117	12625	11313
Actin	21178	24038	21325	22131	22897	23983	23794	23136	20010	20708	24325	19849
Actin normalized	1	1.13505	1.00694	1.045	1.08117	1.13245	1.12352	1.09245	0.944848	0.977807	1.1486	0.937246
p-p38/p38	0.309094	0.573721	0.730494	0.97622	0.423806	0.561419	0.848354	0.842646	0.533975	0.594555	0.870495	0.711836
normalized	0.309094	0.505461	0.725458	0.934183	0.391989	0.495756	0.755083	0.771333	0.565144	0.608049	0.757876	0.759497
