# Supplementary material for: Connexin26 Modulates the Radiosensitivity of Cutaneous Squamous Cell Carcinoma by Regulating the Activation of the MAPK/NF-κB Signaling Pathway
Source: Front Cell Dev Biol. 2021 Jul 5;9:672571. doi: 10.3389/fcell.2021.672571 (PMC8287175; doi:10.3389/fcell.2021.672571)
Supplement: Supplementary file 1 [file Data_Sheet_1.ZIP › data/WB p65/P65.xls]

## Sheet: Sheet1
A	A431				Vector				A431 Cx26-/-
	0Gy	2Gy	3Gy	5Gy	0Gy	2Gy	3Gy	5Gy	0Gy	2Gy	3Gy	5Gy
P65	5193	16332	21404	23560	12632	10125	14411	19957	9765	14468	11440	8854
Actin	22099	24578	23692	23872	25888	21112	22096	21141	20534	19656	19760	18535
Actin normalized	1	1.11218	1.07208	1.08023	1.17146	0.955337	0.999864	0.95665	0.929182	0.889452	0.894158	0.838726
P65/Actin	0.234988	0.664497	0.903427	0.98693	0.487948	0.479585	0.652199	0.943995	0.475553	0.73606	0.578947	0.477691
P65/Actin normalized	0.234988	0.597474	0.842683	0.91363	0.416531	0.502006	0.652288	0.986772	0.511797	0.827544	0.647478	0.569544
B	A431				Vector				A431 Cx26-/-
	0Gy	2Gy	3Gy	5Gy	0Gy	2Gy	3Gy	5Gy	0Gy	2Gy	3Gy	5Gy
P65	3413	7051	16402	21420	4939	8940	16464	21079	9045	10804	12020	12392
Actin	16087	16970	18356	16419	16628	20434	22224	23481	21988	20460	21502	18690
Actin normalized	1	1.05489	1.14105	1.02064	1.03363	1.27022	1.38149	1.45963	1.36682	1.27183	1.33661	1.16181
P65/Actin	0.212159	0.415498	0.89355	1.30459	0.297029	0.437506	0.740821	0.897705	0.411361	0.528055	0.559018	0.663028
P65/Actin normalized	0.212159	0.393878	0.783097	1.27821	0.287365	0.344434	0.536248	0.615024	0.300962	0.415191	0.418236	0.570687
C	A431				Vector				A431 Cx26-/-
	0Gy	2Gy	3Gy	5Gy	0Gy	2Gy	3Gy	5Gy	0Gy	2Gy	3Gy	5Gy
P65	5454	8925	9989	17279	6824	10948	13876	22012	10086	7904	6686	5645
Actin	22232	19892	20070	20085	20451	20601	19047	18954	24093	23418	22077	21957
Actin normalized	1	0.894746	0.902753	0.903427	0.91989	0.926637	0.856738	0.852555	1.08371	1.05335	0.993028	0.98763
P65/Actin	0.245322	0.448673	0.497708	0.860294	0.333676	0.531431	0.728514	1.16134	0.418628	0.337518	0.302849	0.257093
P65/Actin normalized	0.245322	0.501453	0.551323	0.952255	0.362734	0.573504	0.850334	1.36219	0.386292	0.320425	0.304975	0.260313
