# Supplementary material for: Connexin26 Modulates the Radiosensitivity of Cutaneous Squamous Cell Carcinoma by Regulating the Activation of the MAPK/NF-κB Signaling Pathway
Source: Front Cell Dev Biol. 2021 Jul 5;9:672571. doi: 10.3389/fcell.2021.672571 (PMC8287175; doi:10.3389/fcell.2021.672571)
Supplement: Supplementary file 2 [file Data_Sheet_2.ZIP]

Archive with 66 entries (51 files):
- 672571 fig4/
- 672571 fig4/desktop.ini
- 672571 fig4/Figure 4-1.jpg
- 672571 fig4/Figure 4.tif
- 672571 fig4/pictures of all dishes/
- 672571 fig4/pictures of all dishes/experiment#1/
- 672571 fig4/pictures of all dishes/experiment#1/A431 24h.jpg
- 672571 fig4/pictures of all dishes/experiment#1/A431 6h.jpg
- 672571 fig4/pictures of all dishes/experiment#1/A431Cx26 24h.jpg
- 672571 fig4/pictures of all dishes/experiment#1/A431Cx26 6h.jpg
- 672571 fig4/pictures of all dishes/experiment#1/A431vector 24h.jpg
- 672571 fig4/pictures of all dishes/experiment#1/A431vector 6h.jpg
- 672571 fig4/pictures of all dishes/experiment#2/
- 672571 fig4/pictures of all dishes/experiment#2/A431 24h.jpg
- 672571 fig4/pictures of all dishes/experiment#2/A431 6h.jpg
- 672571 fig4/pictures of all dishes/experiment#2/A431Cx26- 24h.jpg
- 672571 fig4/pictures of all dishes/experiment#2/A431Cx26- 6h.jpg
- 672571 fig4/pictures of all dishes/experiment#2/A431vector 24h.jpg
- 672571 fig4/pictures of all dishes/experiment#2/A431vector 6h.jpg
- 672571 fig4/pictures of all dishes/experiment#3/
- 672571 fig4/pictures of all dishes/experiment#3/A431 24h.jpg
- 672571 fig4/pictures of all dishes/experiment#3/A431 6h.jpg
- 672571 fig4/pictures of all dishes/experiment#3/A431 Cx26- 24h.jpg
- 672571 fig4/pictures of all dishes/experiment#3/A431 Cx26- 6h.jpg
- 672571 fig4/pictures of all dishes/experiment#3/A431 vector 24h.jpg
- 672571 fig4/pictures of all dishes/experiment#3/A431 vector 6h.jpg
- 672571 fig4/pitures for fig4c/
- 672571 fig4/pitures for fig4c/A431/
- 672571 fig4/pitures for fig4c/A431/24h/
- 672571 fig4/pitures for fig4c/A431/24h/0 Gy.jpg
- 672571 fig4/pitures for fig4c/A431/24h/1 Gy.jpg
- 672571 fig4/pitures for fig4c/A431/24h/2 Gy.jpg
- 672571 fig4/pitures for fig4c/A431/24h/3 Gy.jpg
- 672571 fig4/pitures for fig4c/A431/24h/5 Gy.jpg
- 672571 fig4/pitures for fig4c/A431/6h/
- 672571 fig4/pitures for fig4c/A431/6h/0 Gy.jpg
- 672571 fig4/pitures for fig4c/A431/6h/1 Gy.jpg
- 672571 fig4/pitures for fig4c/A431/6h/2 Gy.jpg
- 672571 fig4/pitures for fig4c/A431/6h/3 Gy.jpg
- 672571 fig4/pitures for fig4c/A431/6h/5 Gy.jpg
- 672571 fig4/pitures for fig4c/Cx26-/
- 672571 fig4/pitures for fig4c/Cx26-/24 h/
- 672571 fig4/pitures for fig4c/Cx26-/24 h/0 Gy.jpg
- 672571 fig4/pitures for fig4c/Cx26-/24 h/1 Gy.jpg
- 672571 fig4/pitures for fig4c/Cx26-/24 h/2 Gy.jpg
- 672571 fig4/pitures for fig4c/Cx26-/24 h/3 Gy.jpg
- 672571 fig4/pitures for fig4c/Cx26-/24 h/5 Gy.jpg
- 672571 fig4/pitures for fig4c/Cx26-/6 h/
- 672571 fig4/pitures for fig4c/Cx26-/6 h/0 Gy.jpg
- 672571 fig4/pitures for fig4c/Cx26-/6 h/1 Gy.jpg
- 672571 fig4/pitures for fig4c/Cx26-/6 h/2 Gy.jpg
- 672571 fig4/pitures for fig4c/Cx26-/6 h/3 Gy.jpg
- 672571 fig4/pitures for fig4c/Cx26-/6 h/5 Gy.jpg
- 672571 fig4/pitures for fig4c/vector/
- 672571 fig4/pitures for fig4c/vector/24 h/
- 672571 fig4/pitures for fig4c/vector/24 h/0 Gy.jpg
- 672571 fig4/pitures for fig4c/vector/24 h/1 Gy.jpg
- 672571 fig4/pitures for fig4c/vector/24 h/2 Gy.jpg
- 672571 fig4/pitures for fig4c/vector/24 h/3 Gy.jpg
- 672571 fig4/pitures for fig4c/vector/24 h/5 Gy.jpg
- 672571 fig4/pitures for fig4c/vector/6 h/
- 672571 fig4/pitures for fig4c/vector/6 h/0 Gy.jpg
- 672571 fig4/pitures for fig4c/vector/6 h/1 Gy.jpg
- 672571 fig4/pitures for fig4c/vector/6 h/2 Gy.jpg
- 672571 fig4/pitures for fig4c/vector/6 h/3 Gy.jpg
- 672571 fig4/pitures for fig4c/vector/6 h/5 Gy.jpg
